# Supplementary material for: Curcumin Modulates Platelet Activation and ROS Production Induced by Amyloid Peptides: New Perspectives in Attenuating Prothrombotic Risk in Alzheimer’s Disease Patients
Source: Nutrients. 2024 Dec 23;16(24):4419. doi: 10.3390/nu16244419 (PMC11678805; doi:10.3390/nu16244419)
Supplement: Supplementary file 1 [file nutrients-16-04419-s001.zip]

Archive with 1 entries (1 files):
- nutrients-3346056-supplementary.pdf
